# Supplementary material for: Structural Basis of the Inhibition of L-Methionine γ-Lyase from Fusobacterium nucleatum
Source: Int J Mol Sci. 2023 Jan 13;24(2):1651. doi: 10.3390/ijms24021651 (PMC9865163; doi:10.3390/ijms24021651)
Supplement: Supplementary file 1 [file ijms-24-01651-s001.zip]

Archive with 1 entries (1 files):
- ijms-2143543-supplementary.pdf
